# Supplementary material for: Gluten-Free Cereals and Pseudocereals as a Potential Source of Exposure to Toxic Elements among Polish Residents
Source: Nutrients. 2022 Jun 3;14(11):2342. doi: 10.3390/nu14112342 (PMC9182656; doi:10.3390/nu14112342)
Supplement: Supplementary file 1 [file nutrients-14-02342-s001.zip]

Archive with 1 entries (1 files):
- nutrients-1750787-supplementary.pdf
